# Supplementary material for: CsMYB15 positively regulates Cs4CL2-mediated lignin biosynthesis during juice sac granulation in navel orange
Source: Front Plant Sci. 2023 Jun 30;14:1223820. doi: 10.3389/fpls.2023.1223820 (PMC10348809; doi:10.3389/fpls.2023.1223820)
Supplement: Supplementary file 3 [file Table_1.xlsx]

## Sheet: Sheet1
Table S1 The sequences of primers used in this study.
NAME	F-Primer sequence	R-Primer sequence
Cs4CL2-Q-pAbAi	AAAAAAAATGATGAATTGAAATTGTTATCTTTTACCTTATCCTTGACTT	CATACAGAGCACATGCCTTTTGCAAAGAGAATATGGATATGAGAG
CsMYB15-pGADT7	CGTACCAGATTACGCTCATATGATGGGGAGGGCTCC	ACGATTCATCTGCAGCTCGAGCTAAAATGGTAATGTTAATGAGTCTGCC
CsMYB15-GFP	GTGGTCTCAAATGATGGGGAGGGCTCC	GTGGTCTCGCGAAGGAAATGGTAATGTTAATGAGTCTGCC
CsMYB15-AML4	GTGGTCTCAAATGATGGGGAGGGCTCC	GTGGTCTCGAAGCGGCTAAAATGGTAATGTTAATGAGTCTGCC
Cs4CL2-LUC	GTACCGGGCCCCCCCTTGTTATCTTTTACCTTATCCTTGACTTCG	TTTATGTTTTTGGCGTCTTCTTTTGCAAAGAGAATATGGATATGAGAGAAA
CsMYB15-pGBKT7	CCATGGAGGCCGAATTAATGGGGAGGGCTCC	GCAGGTCGACGGATCCTAAAATGGTAATGTTAATGAGTCTG
CsMYB15-qPCR	CGGAGGCGGCCTTAATGAAT	TTAATGAGTCTGCCCCGGAC
Cs4CL2-qPCR	TTCCGATCAAAGTTGCCCGA	CGGCAGCGAATTTACGTGAG
proCs4CL2-probe	(FAM)GCAAAAATAACTCACCATCCCCTTTGCTTCCC	GGGAAGCAAAGGGGATGGTGAGTTATTTTTGC
