# Supplementary material for: CsMYB15 positively regulates Cs4CL2-mediated lignin biosynthesis during juice sac granulation in navel orange
Source: Front Plant Sci. 2023 Jun 30;14:1223820. doi: 10.3389/fpls.2023.1223820 (PMC10348809; doi:10.3389/fpls.2023.1223820)
Supplement: Supplementary file 4 [file Table_2.xlsx]

## Sheet: Sheet1
Table S2 The promoter sequences of CsMYB15 cloned from 'lane late' navel orange.
>proCsMYB15
GTGTATTTTTACTCGTAAATAATCTTGTACAACTTGCCATCTTGAATCTAAATTTTTTGTTGACAGAATTGACCAAGTCAATCCAGGCCACATACAATTCGTTAATTATTATTTGGGACTTGGCTATGTTGCAACAGTGACCAGTCATTGAATCCACTTTGATCCACTGTTGCACCCTCATCCAAGTGAATCTAATGGTTGGTTGCAATTGTGGCATGGTACCACAGTTGCAACATAACTGTACCTTATTATTTGATACTATATTAAAGTACATACAATCTCACTCCTTAATTTTTTTTTTTGATTGGTGATATTTCATTCTATTAATTTATTATTATGATCACATTTATTTTAAGGTCATAACTATTTTGGAGTTATTTCAAGATAGAGCACGAATCA…
